# Supplementary material for: Analysis of human invasive cytotrophoblasts demonstrates mosaic aneuploidy
Source: PLoS One. 2023 Jul 21;18(7):e0284317. doi: 10.1371/journal.pone.0284317 (PMC10361533; doi:10.1371/journal.pone.0284317)
Supplement: S1 Data — (XLS) [file pone.0284317.s001.xls]

## Sheet: Sheet1
Chrom.	Lymph.	Sample 1	Sample 2	Sample 3	Sample 4	Sample 5	Average	SD (+/-)		Chromosome type	Lymphocytes	Invasive CTBs
1	1.97	2.3	1.98	1.79	1.78	2.15	2	0.226605		1	1.97	2
2	1.98	2.33	2.13	2.16	1.96	2.04	2.124	0.139392		2	1.98	2.124
3	2	2.57	2.13	2.15	2.02	2.26	2.226	0.210309		3	2	2.226
4	2.03	2.1	1.84	2.29	1.9	2.05	2.036	0.177285		4	2.03	2.036
5	1.99	2.25	2.22	2.23	2.04	2.11	2.17	0.0908295		5	1.99	2.17
6	1.98	2.02	2	2	2.07	2	2.018	0.0303315		6	1.98	2.018
7	1.98	2.73	2.16	2.05	2.24	2.02	2.24	0.287663		7	1.98	2.24
8	1.98	2.05	2.32	2.07	1.98	2	2.084	0.136858		8	1.98	2.084
9		2	1.97	1.95	1.96	1.97	1.97	0.0187083		9	1.97	1.97
10	1.92	2.08	2.39	2.4	2.22	2.16	2.25	0.141421		10	1.92	2.25
11	1.97	2.05	2	2.02	1.96	2.16	2.038	0.0756307		11	1.97	2.038
12	1.92	1.89	2.02	1.95	1.93	1.92	1.942	0.0486826		12	1.92	1.942
13	1.85	2.6	2.23	2.24	2.29	2.09	2.29	0.188547		13	1.85	2.29
14	1.92	2.83	2.33	2.29	2.38	2.44	2.454	0.217555		14	1.92	2.454
15	2	3.15	2.48	2.66	2.54	2.58	2.682	0.269666		15	2	2.682
16	1.57	1.86	1.69	1.95	1.33	1.75	1.716	0.237866		16	1.57	1.716
17	1.79	1.85	1.84	1.94	1.82	1.81	1.852	0.051672		17	1.79	1.852
18	1.98	2.27	2	2.02	2.02	1.99	2.06	0.11811		18	1.98	2.06
19	1.99	3.28	2.64	2.93	2.76	2.64	2.85	0.268142		19	1.99	2.85
20	1.95	1.89	1.9	2.07	2.18	2.38	2.084	0.205256		20	1.95	2.084
21	2	3.11	2.69	2.79	2.43	2.72	2.748	0.243967		21	2	2.748
22	2	3.12	2.64	2.79	2.79	2.83	2.834	0.175585		22	2	2.834
X	1	1.22	1.14	1.11	0.94	0.93	1.068	0.127945		X	1	1.068
Y	1	/	1.01	1.02	/	1.01	1.01333	0.0057735		Y	1	1.01333
	A total of 100 lymphocyts were scored,			final number
	an average of 600iCTBs/5 samples were scored per chromosome
