# Supplementary material for: Analysis of human invasive cytotrophoblasts demonstrates mosaic aneuploidy
Source: PLoS One. 2023 Jul 21;18(7):e0284317. doi: 10.1371/journal.pone.0284317 (PMC10361533; doi:10.1371/journal.pone.0284317)
Supplement: S2 Data — (XLSX) [file pone.0284317.s002.xlsx]

## Sheet: Sheet1
Chromosome	% gained	N	Total c.	% gained	S.Dev.	Ranking
19	59.476	5	757	59.476	8.91412	3
22	56.02	5	499	56.02	7.97815	3
21	51.82	5	499	51.82	11.1592	3
15	49.152	5	757	49.152	10.7915	3
14	33.598	5	499	33.598	12.0929	2
13	29.808	5	499	29.808	9.09741	2
7	23.004	5	631	23.004	18.8645	2
10	22.422	5	631	22.422	9.42153	2
20	21.454	5	499	21.454	13.2791	2
3	19.17	5	638	19.17	15.3879	1
5	17.524	5	638	17.524	9.30563	1
X	16.642	5	757	16.642	11.9299	1
1	16.594	5	631	16.594	12.7808	1
2	16.47	5	638	16.47	7.57843	1
4	11.934	5	638	11.934	7.04034	1
18	11.508	5	757	11.508	6.77871	1
11	8.932	5	631	8.932	5.54369	1
8	7.6	5	631	7.6	9.95916	1
17	4.232	5	757	4.232	1.31372	1
6	3.486	5	631	3.486	2.28749	1
16	2.806	5	499	2.806	1.50455	1
9	2.496	5	619	2.496	1.89699	1
12	2.316	5	638	2.316	1.61029	1
Y	0.945	3	470	0.945	0.445477	1
