# Supplementary material for: Analysis of human invasive cytotrophoblasts demonstrates mosaic aneuploidy
Source: PLoS One. 2023 Jul 21;18(7):e0284317. doi: 10.1371/journal.pone.0284317 (PMC10361533; doi:10.1371/journal.pone.0284317)
Supplement: S3 Data — (XLSX) [file pone.0284317.s003.xlsx]

## Sheet: Sheet1
AVERAGE					STDEV					Comparsion	Average			STD
Chromosone type	BP	ST	VC		Chromosone type	BP	ST	VC			iCTBs in vivo (tissue)	iCTBs in vitro (explant)		BP	iCTBs
19	68.2	3.8	2.4		19	2.8	1.3	3.4		19	68.2	59.5		2.8	8.9
22	66.5	4.6	1.6		22	12.3	1.6	1.9		22	66.5	56.02		12.3	8
15	63.8	1.7	4.2		15	6.3	0.2	4.2		15	63.8	49.2		6.3	10.8
14	49.3	1.7	2.7		14	6.9	0.2	3.8		14	49.3	33.6		6.9	12.1
7	42.4	0	3.6		7	4.5		0		7	42.4	23		4.5	18.9
21	35.7	3.6	3.6		21	14.3	4.7	4.6		21	35.7	51.8		14.3	11.2
13	32.9	6.6	1.3		13	3.7	3.6	1		13	32.9	29.8		3.7	9.1
X	22.4				X	12				X	22.4	16.6		12	11.9
6	21.8	0.9	1.8		6	12.2	1.3	0		6	21.8	3.5		12.2	2.3
18	12.4	4.8	3.1		18	6.8	4	2.3		18	12.4	11.5		6.8	6.8
9	11	1.8	1.8		9	1.1	2.5	0		9	11	2.5		1.1	1.9
8	8.9	1.2	0.9		8	2.8	1	1.8		8	8.9	7.6		2.8	10
16	7.3				16	3.4				16	7.3	2.8		3.4	1.5
