# Supplementary material for: Analysis of human invasive cytotrophoblasts demonstrates mosaic aneuploidy
Source: PLoS One. 2023 Jul 21;18(7):e0284317. doi: 10.1371/journal.pone.0284317 (PMC10361533; doi:10.1371/journal.pone.0284317)
Supplement: S4 Data — (XLS) [file pone.0284317.s004.xls]

## Sheet: Sheet1
Chr #	Sample 2	Sample 3	Sample 4	Sample 5	Sample 2	Sample 3	Sample 4	Sample 5	chr #
	XY	XY	XX	XY	iCTBs-1,XY	iCTBs-2,XY	iCTBs-3,XX	iCTBs-4 XY	Number of Chromosomes
38			2				3.50877		38
39			1				1.75439		39
41			2	1			3.50877	1.20482	41
42			2	2			3.50877	2.40964	42
43	2		3	1	2.04082		5.26316	1.20482	43
44	3	1	4	2	3.06122	1.0989	7.01754	2.40964	44
45	6		6	4	6.12245		10.5263	4.81928	45
46	6	5	6	11	6.12245	5.49451	10.5263	13.253	46	17.3469	6.59341	45.614	25.3012
47	16	4	2	6	16.3265	4.3956	3.50877	7.22892	47
48	6	9	2	4	6.12245	9.89011	3.50877	4.81928	48
49	6	11	11	5	6.12245	12.0879	19.2982	6.0241	49
50	7	12	4	8	7.14286	13.1868	7.01754	9.63855	50
51	9	10	2	9	9.18367	10.989	3.50877	10.8434	51
52	7	9	3	4	7.14286	9.89011	5.26316	4.81928	52
53	10	11	2	5	10.2041	12.0879	3.50877	6.0241	53
54	9	5	1	4	9.18367	5.49451	1.75439	4.81928	54
55	4	4	1	6	4.08163	4.3956	1.75439	7.22892	55
56	3	5	2	5	3.06122	5.49451	3.50877	6.0241	56
57	1	2		2	1.02041	2.1978		2.40964	57
58		1		1		1.0989		1.20482	58
59	1	1	1	2	1.02041	1.0989	1.75439	2.40964	59
60									60
61	1	1			1.02041	1.0989			61
64				1				1.20482	64
68	1				1.02041				68
Total	98	91	57	83	100	100	100	100	Total
